# Supplementary material for: In Situ Fluorescent Visualization of the Interfacial Layer of Induced Crystallization in Polyvinyl Chloride
Source: Polymers (Basel). 2024 Nov 12;16(22):3147. doi: 10.3390/polym16223147 (PMC11597979; doi:10.3390/polym16223147)
Supplement: Supplementary file 1 [file polymers-16-03147-s001.zip]

Archive with 1 entries (1 files):
- polymers-3280517-supplementary.pdf
